# Supplementary material for: Tamarix hispida NAC Transcription Factor ThNAC4 Confers Salt and Drought Stress Tolerance to Transgenic Tamarix and Arabidopsis
Source: Plants (Basel). 2022 Oct 8;11(19):2647. doi: 10.3390/plants11192647 (PMC9570625; doi:10.3390/plants11192647)
Supplement: Supplementary file 1 [file plants-11-02647-s001.zip]

Archive with 1 entries (1 files):
- plants-1876153-supplementary.pdf
